# Supplementary material for: Spontaneous mentalizing in patients with schizophrenia spectrum disorders: a meta-analysis
Source: Psychol Med. 2025 Jul 16;55:e195. doi: 10.1017/S0033291725100755 (PMC12315645; doi:10.1017/S0033291725100755)
Supplement: Hajnal et al. supplementary material [file S0033291725100755sup001.zip]

Archive with 21 entries (21 files):
- SF 1.jpg
- SF 10.tif
- SF 11.tif
- SF 12.tif
- SF 13.tif
- SF 14.jpg
- SF 15.jpg
- SF 16 .jpg
- SF 17.jpg
- SF 18.jpg
- SF 19.jpg
- SF 2.jpg
- SF 20.jpg
- SF 21.jpg
- SF 3.jpg
- SF 4.jpg
- SF 5.jpg
- SF 6.jpg
- SF 7.jpg
- SF 8.tif
- SF 9.tif
